# Supplementary material for: Efficient Biotransformation of Icariin to Baohuoside I Using Two Novel GH1 β-Glucosidases
Source: Molecules. 2024 Nov 8;29(22):5280. doi: 10.3390/molecules29225280 (PMC11596834; doi:10.3390/molecules29225280)
Supplement: Supplementary file 1 [file molecules-29-05280-s001.zip]

Archive with 1 entries (1 files):
- molecules-3287747-supplementary.pdf
